# Supplementary material for: Are Advanced Glycation End-Products and Skin Autofluorescence Associated with E-Selectin and Pulse Wave Velocity as Markers of Atherosclerosis Risk in Children with Obesity?
Source: Int J Mol Sci. 2025 Oct 13;26(20):9966. doi: 10.3390/ijms26209966 (PMC12563969; doi:10.3390/ijms26209966)
Supplement: Supplementary file 1 [file ijms-26-09966-s001.zip]

Archive with 1 entries (1 files):
- ijms-3798322-supplementary.pdf
